# Supplementary material for: Combining sequencing approaches to fully resolve a carbapenemase-encoding megaplasmid in a Pseudomonas shirazica clinical strain
Source: Emerg Microbes Infect. 2019 Aug 5;8(1):1186–94. doi: 10.1080/22221751.2019.1648182 (PMC6713103; doi:10.1080/22221751.2019.1648182)
Supplement: Supplemental Material [file TEMI_A_1648182_SM1269.zip]

Archive with 2 entries (2 files):
- S Figures 4.zip
- S Tables 3.zip
